# Supplementary material for: Can explainable AI classify shrike (Laniidae) eggs by uncovering species-wide pigmentation patterns?
Source: PLoS One. 2025 May 2;20(5):e0321532. doi: 10.1371/journal.pone.0321532 (PMC12047758; doi:10.1371/journal.pone.0321532)
Supplement: S1 File — (ZIP) [file pone.0321532.s001.zip]

Archive with 9 entries (8 files):
- S1-File-Class-predictions/
- S1-File-Class-predictions/shap - great grey shrike - mj.pdf
- S1-File-Class-predictions/shap - great grey shrike.pdf
- S1-File-Class-predictions/shap - lesser grey shrike - mj.pdf
- S1-File-Class-predictions/shap - lesser grey shrike.pdf
- S1-File-Class-predictions/shap - red-backed shrike - mj.pdf
- S1-File-Class-predictions/shap - red-backed shrike.pdf
- S1-File-Class-predictions/shap - woodchat shrike - mj.pdf
- S1-File-Class-predictions/shap - woodchat shrike.pdf
